# Supplementary material for: Environmental DNA analysis of river herring in Chesapeake Bay: A powerful tool for monitoring threatened keystone species
Source: PLoS One. 2018 Nov 1;13(11):e0205578. doi: 10.1371/journal.pone.0205578 (PMC6211659; doi:10.1371/journal.pone.0205578)
Supplement: S1 File — (FASTA) [file pone.0205578.s001.fasta]

>MH570223|SERCA1389-14|SERCFISH0920|Alosa aestivalis|COI-5P
--------------------------------------------------CCTTTACCTAGTATTTGGTGCCTGAGCAGGGATAGTAGGCACTGCCTTAAGTCTCTTAATCCGAGCGGAACTGAGCCAACCCGGGGCACTTCTCGGAGACGATCAGATCTATAACGTCATCGTTACGGCGCACGCCTTCGTAATAATCTTCTTCATAGTAATGCCAATTCTAATTGGTGGCTTTGGGAACTGACTAGTCCCCCTTATGATCGGGGCACCAGACATGGCATTCCCGCGAATGAACAACATGAGCTTCTGACTACTTCCGCCCTCATTCCTCCTCCTCCTTGCCTCATCCGGGGTTGAGGCCGGGGCAGGAACCGGATGAACAGTCTACCCGCCCTTGGCAGGCAATCTTGCCCACGCCGGAGCGTCCGTCGATCTAACTATCTTCTCTCTCCATCTAGCAGGTATCTCATCAATTCTTGGGGCCATTAATTTTATTACCACAATTATTAATATGAAACCCCCTGCAATCTCACAATATCAAACACCCCTATTCGTGTGATCCGTGCTCGTAACGGCCGTTCTCCTTCTTCTCTCACTCCCTGTGTTAGCTGCTGGGATTACAATGCTCCTAACAGACCGAAATCTAAATACGACCTTCTTTGACCCGGCAGGGGGAGGGGACCCAATTCTATATCAACACC-------------------------------------------------------------------------------------------------------------------------------------------------------------------------
>MH570237|SERCA1388-14|SERCFISH0919|Alosa aestivalis|COI-5P
--------------------------------------------------CCTTTACCTAGTATTTGGTGCCTGAGCAGGGATAGTAGGCACTGCCTTAAGTCTCTTAATCCGAGCAGAACTGAGCCAACCCGGGGCACTTCTCGGAGACGATCAGATCTATAACGTCATCGTTACGGCGCACGCCTTCGTAATAATCTTCTTCATAGTAATGCCAATTCTAATTGGTGGCTTTGGGAACTGACTAGTCCCCCTTATGATCGGGGCACCAGACATGGCATTCCCGCGAATGAACAACATGAGCTTCTGACTACTTCCGCCCTCATTCCTCCTTCTCCTTGCCTCATCCGGGGTTGAGGCCGGGGCAGGAACCGGATGAACAGTCTACCCGCCCTTGGCAGGCAATCTTGCCCACGCCGGAGCGTCCGTCGATCTAACTATCTTCTCTCTCCATCTAGCAGGTATCTCATCAATTCTTGGGGCCATTAATTTTATTACCACAATTATTAATATGAAACCCCCTGCAATCTCACAATATCAAACACCCCTATTCGTGTGATCCGTGCTCGTAACGGCCGTTCTCCTTCTTCTCTCACTCCCTGTGTTAGCTGCTGGGATTACAATGCTCCTAACAGACCGAAATCTAAATACGACCTTCTTTGACCCGGCAGGGGGAGGGGACCCAATTCTATATCAACACC-------------------------------------------------------------------------------------------------------------------------------------------------------------------------
>MH570244|SERCA1387-14|SERCFISH0918|Alosa aestivalis|COI-5P
--------------------------------------------------CCTTTACCTAGTATTTGGTGCCTGAGCAGGGATAGTAGGCACTGCCTTAAGTCTCTTAATCCGAGCAGAACTGAGCCAACCCGGGGCACTTCTCGGAGACGATCAGATCTATAACGTCATCGTTACGGCGCACGCCTTCGTAATAATCTTCTTCATAGTAATGCCAATTCTAATTGGTGGCTTTGGGAACTGACTAGTCCCCCTTATGATCGGGGCACCAGACATGGCATTCCCGCGAATGAACAACATGAGCTTCTGACTACTTCCGCCCTCATTCCTCCTTCTCCTTGCCTCATCCGGGGTTGAGGCCGGGGCAGGAACCGGATGAACAGTCTACCCGCCCTTGGCAGGCAATCTTGCCCACGCCGGAGCGTCCGTCGATCTAACTATCTTCTCTCTCCATCTAGCAGGTATCTCATCAATTCTTGGGGCCATTAATTTTATTACCACAATTATTAATATGAAACCCCCTGCAATCTCACAATATCAAACACCCCTATTCGTGTGATCCGTGCTCGTAACGGCCGTTCTCCTTCTTCTCTCACTCCCTGTGTTAGCTGCTGGGATTACAATGCTCCTAACAGACCGAAATCTAAATACGACCTTCTTTGACCCGGCAGGGGGAGGGGACCCAATTCTATATCAACACC-------------------------------------------------------------------------------------------------------------------------------------------------------------------------
>MH570248|SERCA1408-14|SERCFISH0939|Alosa aestivalis|COI-5P
--------------------------------------------------CCTTTACCTAGTATTTGGTGCCTGAGCAGGGATAGTAGGCACTGCCTTAAGTCTCTTAATCCGAGCAGAACTGAGCCAACCCGGGGCACTTCTCGGAGACGATCAGATCTATAACGTCATCGTTACGGCGCACGCCTTCGTAATAATCTTCTTCATAGTAATGCCAATTCTAATTGGTGGCTTTGGGAACTGACTAGTCCCCCTTATGATCGGGGCACCAGACATGGCATTCCCGCGAATGAACAACATGAGCTTCTGACTACTTCCGCCCTCATTCCTCCTCCTCCTTGCCTCATCCGGGGTTGAGGCCGGGGCAGGAACCGGATGAACAGTCTACCCGCCCTTGGCAGGCAATCTTGCCCACGCCGGAGCGTCCGTCGATCTAACTATCTTCTCTCTCCATCTAGCAGGTATCTCATCAATTCTTGGGGCCATTAATTTTATTACCACAATTATTAATATGAAACCCCCTGCAATCTCACAATATCAAACACCCCTATTCGTGTGATCCGTGCTCGTAACGGCCGTTCTCCTTCTTCTCTCACTCCCTGTGTTAGCTGCTGGGATTACAATGCTCCTAACAGACCGAAATCTAAATACGACCTTCTTTGACCCGGCAGGGGGAGGGGACCCAATTCTATATCAACACC-------------------------------------------------------------------------------------------------------------------------------------------------------------------------
>MH570247|SERCA1407-14|SERCFISH0938|Alosa aestivalis|COI-5P
--------------------------------------------------CCTTTACCTAGTATTTGGTGCCTGAGCAGGGATAGTAGGCACTGCCTTAAGTCTCTTAATCCGAGCAGAACTGAGCCAACCCGGGGCACTTCTCGGAGACGATCAGATCTATAACGTCATCGTTACGGCGCACGCCTTCGTAATAATCTTCTTCATAGTAATGCCAATTCTAATTGGTGGCTTTGGGAACTGACTAGTCCCCCTTATGATCGGGGCACCAGACATGGCATTCCCGCGAATGAACAACATGAGCTTCTGACTACTTCCGCCCTCATTCCTCCTTCTCCTTGCCTCATCCGGGGTTGAGGCCGGGGCAGGAACCGGATGAACAGTCTACCCGCCCTTGGCAGGCAATCTTGCCCACGCCGGAGCGTCCGTCGATCTAACTATCTTCTCTCTCCATCTAGCAGGTATCTCATCAATTCTTGGGGCCATTAATTTTATTACCACAATTATTAATATGAAACCCCCTGCAATCTCACAATATCAAACACCCCTATTCGTGTGATCCGTGCTTGTAACGGCCGTTCTCCTTCTTCTCTCACTCCCTGTGTTAGCTGCTGGGATTACAATGCTCCTAACAGACCGAAATCTAAATACGACCTTCTTTGACCCGGCAGGGGGAGGGGACCCAATTCTATATCAACACC-------------------------------------------------------------------------------------------------------------------------------------------------------------------------
>MH570235|SERCA1392-14|SERCFISH0923|Alosa aestivalis|COI-5P
--------------------------------------------------CCTTTACCTAGTATTTGGTGCCTGAGCAGGGATAGTAGGCACTGCCTTAAGTCTCTTAATCCGAGCAGAACTGAGCCAACCCGGGGCACTTCTCGGAGACGATCAGATCTATAACGTCATCGTTACGGCGCACGCCTTCGTAATAATCTTCTTCATAGTAATGCCAATTCTAATTGGTGGCTTTGGGAACTGACTAGTCCCCCTTATGATCGGGGCACCAGACATGGCATTCCCGCGAATGAACAACATGAGCTTCTGACTACTTCCGCCCTCATTCCTCCTTCTCCTTGCCTCATCCGGGGTTGAGGCCGGGGCAGGAACCGGATGAACAGTCTACCCGCCCTTGGCAGGCAATCTTGCCCACGCCGGAGCGTCCGTCGATCTAACTATCTTCTCTCTCCATCTAGCAGGTATCTCATCAATTCTTGGGGCCATTAATTTTATTACCACAATTATTAATATGAAACCCCCTGCAATCTCACAATATCAAACACCCCTATTCGTGTGATCCGTGCTTGTAACGGCCGTTCTCCTTCTTCTCTCACTCCCTGTGTTAGCTGCTGGGATTACAATGCTCCTAACAGACCGAAATCTAAATACGACCTTCTTTGACCCGGCAGGGGGAGGGGACCCAATTCTATATCAACACC-------------------------------------------------------------------------------------------------------------------------------------------------------------------------
>MH570218|SERCA1394-14|SERCFISH0925|Alosa aestivalis|COI-5P
--------------------------------------------------CCTTTACCTAGTATTTGGTGCCTGAGCAGGGATAGTAGGCACTGCCTTAAGTCTCTTAATCCGAGCAGAACTGAGCCAACCCGGGGCACTTCTCGGAGACGATCAGATCTATAACGTCATCGTTACGGCGCACGCCTTCGTAATAATCTTCTTCATAGTAATGCCAATTCTAATTGGTGGCTTTGGGAACTGACTAGTCCCCCTTATGATCGGGGCACCAGACATGGCATTCCCGCGAATGAACAACATGAGCTTCTGACTACTTCCGCCCTCATTCCTCCTTCTCCTTGCCTCATCCGGGGTTGAGGCCGGGGCAGGAACCGGATGAACAGTCTACCCGCCCTTGGCAGGCAATCTTGCCCACGCCGGAGCGTCCGTCGATCTAACTATCTTCTCTCTCCATCTAGCAGGTATCTCATCAATTCTTGGGGCCATTAATTTTATTACCACAATTATTAATATGAAACCCCCTGCAATCTCACAATATCAAACACCCCTATTCGTGTGATCCGTGCTTGTAACGGCCGTTCTCCTTCTTCTCTCACTCCCTGTGTTAGCTGCTGGGATTACAATGCTCCTAACAGACCGAAATCTAAATACGACCTTCTTTGACCCGGCAGGGGGAGGGGACCCAATTCTATATCAACACC-------------------------------------------------------------------------------------------------------------------------------------------------------------------------
>MH570238|SERCA1409-14|SERCFISH0940|Alosa aestivalis|COI-5P
--------------------------------------------------CCTTTACCTAGTATTTGGTGCCTGAGCAGGGATAGTAGGCACTGCCTTAAGTCTCTTAATCCGAGCAGAACTGAGCCAACCCGGGGCACTTCTCGGAGACGATCAGATCTATAACGTCATCGTTACGGCGCACGCCTTCGTAATAATCTTCTTCATAGTAATGCCAATTCTAATTGGTGGCTTTGGGAACTGACTAGTCCCCCTTATGATCGGGGCACCAGACATGGCATTCCCGCGAATGAACAACATGAGCTTCTGACTACTTCCGCCCTCATTCCTCCTTCTCCTTGCCTCATCCGGGGTTGAGGCCGGGGCAGGAACCGGATGAACAGTCTACCCGCCCTTGGCAGGCAATCTTGCCCACGCCGGAGCGTCCGTCGATCTAACTATCTTCTCTCTCCATCTAGCAGGTATCTCATCAATTCTTGGGGCCATTAATTTTATTACCACAATTATTAATATGAAACCCCCTGCAATCTCACAATATCAAACACCCCTATTCGTGTGATCCGTGCTTGTAACGGCCGTTCTCCTTCTTCTCTCACTCCCTGTGTTAGCTGCTGGGATTACAATGCTCCTAACAGACCGAAATCTAAATACGACCTTCTTTGACCCGGCAGGGGGAGGGGACCCAATTCTATATCAACACC-------------------------------------------------------------------------------------------------------------------------------------------------------------------------
>MH570245|SERCA110-12|SERCFISH0110|Alosa aestivalis|COI-5P
--------------------------------------------------CCTTTACCTAGTATTTGGTGCCTGAGCAGGGATAGTAGGCACTGCCTTAAGTCTCTTAATCCGAGCAGAACTGAGCCAACCCGGGGCACTTCTCGGAGACGATCAGATCTATAACGTCATCGTTACGGCGCACGCCTTCGTAATAATCTTCTTCATAGTAATGCCAATTCTAATTGGTGGCTTTGGGAACTGACTAGTCCCCCTTATGATCGGGGCACCAGACATGGCATTCCCGCGAATGAACAACATGAGCTTCTGACTACTTCCGCCCTCATTCCTCCTTCTCCTTGCCTCATCCGGGGTTGAGGCCGGGGCAGGAACCGGATGAACAGTCTACCCGCCCTTGGCAGGCAATCTTGCCCACGCCGGAGCGTCCGTCGATCTAACTATCTTCTCTCTCCATCTAGCAGGTATCTCATCAATTCTTGGGGCCATTAATTTTATTACCACAATTATTAATATGAAACCCCCTGCAATCTCACAATATCAAACACCCCTATTCGTGTGATCCGTGCTTGTAACGGCCGTTCTCCTTCTTCTCTCACTCCCTGTGTTAGCTGCTGGGATTACAATGCTCCTAACAGACCGAAATCTAAATACGACCTTCTTTGACCCGGCAGGGGGAGGGGACCCAATTCTATATCAACACC-------------------------------------------------------------------------------------------------------------------------------------------------------------------------
>gi|429139567|gb|KC015129.1| Alosa aestivalis voucher 06-674 cytochrome oxidase subunit 1 (COI) gene, partial cds; mitochondrial
--------------------------------------------------CCTTTACCTAGTATTTGGTGCCTGAGCAGGGATAGTAGGCACTGCCTTAAGTCTCTTAATCCGAGCAGAACTGAGCCAACCCGGGGCACTTCTCGGAGACGATCAGATCTATAACGTCATCGTTACGGCGCACGCCTTCGTAATAATCTTCTTCATAGTAATGCCAATTCTAATTGGTGGCTTTGGGAACTGACTAGTCCCCCTTATGATCGGGGCACCAGACATGGCATTCCCGCGAATGAACAACATGAGCTTCTGACTACTTCCGCCCTCATTCCTCCTTCTCCTTGCCTCATCCGGGGTTGAGGCCGGGGCAGGAACCGGATGAACAGTCTACCCGCCCTTGGCAGGCAATCTTGCCCACGCCGGAGCGTCCGTCGATCTAACTATCTTCTCTCTCCATCTAGCAGGTATCTCATCAATTCTTGGGGCCATTAATTTTATTACCACAATTATTAATATGAAACCCCCTGCAATCTCACAATATCAAACACCCCTATTCGTGTGATCCGTGCTCGTAACGGCCGTTCTCCTTCTTCTCTCACTCCCTGTGTTAGCTGCTGGGATTACAATGCTCCTAACAGACCGAAATCTAAATACGACCTTCTTTGACCCGGCAGGGGGAGGGGACCCAATTCTATATCAACACC-------------------------------------------------------------------------------------------------------------------------------------------------------------------------
>MH570225|SERCA1395-14|SERCFISH0926|Alosa aestivalis|COI-5P
--------------------------------------------------CCTTTACCTAGTATTTGGTGCCTGAGCAGGGATAGTAGGCACTGCCTTAAGTCTCTTAATCCGAGCAGAACTGAGCCAACCCGGGGCACTTCTCGGAGACGATCAGATCTATAACGTCATCGTTACGGCGCACGCCTTCGTAATAATCTTCTTCATAGTAATGCCAATTCTAATTGGTGGCTTTGGGAACTGACTAGTCCCCCTTATGATCGGGGCACCAGACATGGCATTCCCGCGAATGAACAACATGAGCTTCTGACTACTTCCGCCCTCATTCCTCCTTCTCCTTGCCTCATCCGGGGTTGAGGCCGGGGCAGGAACCGGATGAACAGTCTACCCGCCCTTGGCAGGCAATCTTGCCCACGCCGGAGCGTCCGTCGATCTAACTATCTTCTCTCTCCATCTAGCAGGTATCTCATCAATTCTTGGGGCCATTAATTTTATTACCACAATTATTAATATGAAACCCCCTGCAATCTCACAATATCAAACACCCCTATTCGTGTGATCCGTGCTCGTAACGGCCGTTCTCCTTCTTCTCTCACTCCCTGTGTTAGCTGCTGGGATTACAATGCTCCTAACAGACCGAAATCTAAATACGACCTTCTTTGACCCGGCAGGGGGAGGGGACCCAATTCTATATCAACACC-------------------------------------------------------------------------------------------------------------------------------------------------------------------------
>KX459332|SERCA112-12|SERCFISH0112|Alosa pseudoharengus|COI-5P
--------------------------------------------------CCTTTACCTAGTATTTGGTGCCTGAGCAGGGATAGTAGGCACTGCCTTAAGTCTCTTAATCCGAGCAGAACTGAGCCAACCCGGGGCACTTCTCGGAGACGATCAGATCTATAACGTCATCGTTACGGCGCACGCCTTCGTAATAATCTTCTTCATAGTAATGCCAATTCTAATTGGTGGCTTTGGGAACTGACTAGTCCCCCTTATGATCGGGGCACCAGACATGGCATTCCCACGAATGAACAACATGAGCTTCTGACTACTTCCGCCCTCATTCCTCCTCCTTCTTGCCTCATCCGGGGTTGAGGCCGGGGCAGGAACCGGATGAACAGTCTACCCGCCCTTGGCAGGTAATCTTGCCCACGCCGGGGCGTCCGTCGATCTAACTATCTTCTCTCTTCATCTAGCAGGTATCTCATCAATTCTTGGGGCCATTAATTTTATTACCACAATTATTAATATGAAACCCCCTGCAATCTCACAATATCAAACACCCCTATTTGTGTGATCCGTGCTTGTAACGGCCGTTCTCCTTCTTCTCTCACTCCCTGTGTTAGCTGCTGGGATTACAATGCTCCTAACAGACCGAAATCTAAATACGACCTTCTTTGACCCGGCAGGGGGAGGGGACCCAATTCTATATCAACACC-------------------------------------------------------------------------------------------------------------------------------------------------------------------------
>gi|429139585|gb|KC015138.1| Alosa pseudoharengus voucher 06-180 cytochrome oxidase subunit 1 (COI) gene, partial cds; mitochondrial
--------------------------------------------------CCTTTACCTAGTATTTGGTGCCTGAGCAGGGATAGTAGGCACTGCCTTAAGTCTCTTAATCCGAGCAGAACTGAGCCAACCCGGGGCACTTCTCGGAGACGATCAGATCTATAACGTCATCGTTACGGCGCACGCCTTCGTAATAATCTTCTTCATAGTAATGCCAATTCTAATTGGTGGCTTTGGGAACTGACTAGTCCCCCTTATGATCGGGGCACCAGACATGGCATTCCCACGAATGAACAACATGAGCTTCTGACTACTTCCGCCCTCATTCCTCCTCCTTCTTGCCTCATCCGGGGTTGAGGCCGGGGCAGGAACCGGATGAACAGTCTACCCGCCCTTGGCAGGTAATCTTGCCCACGCCGGAGCGTCCGTCGATCTAACTATCTTCTCTCTTCATCTAGCAGGTATCTCATCAATTCTTGGGGCCATTAATTTTATTACCACAATTATTAATATGAAACCCCCTGCAATCTCACAATATCAAACACCCCTATTTGTGTGATCCGTGCTTGTAACGGCCGTTCTCCTTCTTCTCTCACTCCCTGTGTTAGCTGCTGGGATTACAATGCTCCTAACAGACCGAAATCTAAATACGACCTTCTTTGACCCGGCAGGGGGAGGGGACCCAATTCTATATCAACACC-------------------------------------------------------------------------------------------------------------------------------------------------------------------------
>gi|429139587|gb|KC015139.1| Alosa pseudoharengus voucher 06-895 cytochrome oxidase subunit 1 (COI) gene, partial cds; mitochondrial
--------------------------------------------------CCTTTACCTAGTATTTGGTGCCTGAGCAGGGATAGTAGGCACTGCCTTAAGTCTCTTAATCCGAGCAGAACTGAGCCACCCNGGGGCACTTCTCGGAGACGATCAGATCTATAACGTCATCGTTACGGCGCACGCCTTCGTAATAATCTTCTTCATAGTAATGCCAATTCTAATTGGTGGCTTTGGGAACTGACTAGTCCCCCTTATGATCGGGGCACCAGACATGGCATTCCCACGAATGAACAACATGAGCTTCTGACTACTTCCGCCCTCATTCCTCCTCCTTCTTGCCTCATCCGGGGTTGAGGCCGGGGCAGGAACCGGATGAACAGTCTACCCGCCCTTGGCAGGTAATCTTGCCCACGCCGGAGCGTCCGTCGATCTAACTATCTTCTCTCTTCATCTAGCAGGTATCTCATCAATTCTTGGGGCCATTAATTTTATTACCACAATTATTAATATGAAACCCCCTGCAATCTCACAATATCAAACACCCCTATTTGTGTGATCCGTGCTTGTAACGGCCGTTCTCCTTCTTCTCTCACTCCCTGTGTTAGCTGCTGGGATTACAATGCTCCTAACAGACCGAAATCTAAATACGACCTTCTTTGACCCGGCAGGGGGAGGGGACCCAATTCTGTATCAACACC-------------------------------------------------------------------------------------------------------------------------------------------------------------------------
>gi|429139595|gb|KC015143.1| Alosa pseudoharengus voucher 09-392 cytochrome oxidase subunit 1 (COI) gene, partial cds; mitochondrial
--------------------------------------------------CCTTTACCTAGTATTTGGTGCCTGAGCAGGGATAGTAGGCACTGCCTTAAGTCTCTTAATCCGAGCAGAACTGAGCCAACCCGGGGCACTTCTCGGAGACGATCAGATCTATAACGTCATCGTTACGGCGCACGCCTTCGTAATAATCTTCTTCATAGTAATGCCAATTCTAATTGGTGGCTTTGGGAACTGACTAGTCCCCCTTATGATCGGGGCACCAGACATGGCATTCCCACGAATGAACAACATGAGCTTCTGACTACTTCCGCCCTCATTCCTCCTCCTTCTTGCCTCATCCGGGGTTGAGGCCGGGGCAGGAACCGGATGAACAGTCTACCCGCCCTTGGCAGGTAATCTTGCCCACGCCGGAGCGTCCGTCGATCTAACTATCTTCTCTCTTCATCTAGCGGGTATCTCATCAATTCTTGGGGCCATTAATTTTATTACCACAATTATTAATATGAAACCCCCTGCAATCTCACAATATCAAACACCCCTATTTGTGTGATCCGTGCTTGTAACGGCCGTTCTCCTTCTTCTCTCACTCCCTGTGTTAGCTGCTGGGATTACAATGCTCCTAACAGACCGAAATCTAAATACGACCTTCTTTGACCCGGCAGGGGGAGGGGACCCAATTCTATATCAACACC-------------------------------------------------------------------------------------------------------------------------------------------------------------------------
>MH570222|SERCA114-12|SERCFISH0114|Alosa pseudoharengus|COI-5P
--------------------------------------------------CCTTTACCTAGTATTTGGTGCCTGAGCAGGGATAGTAGGCACTGCCTTAAGTCTCTTAATCCGAGCAGAACTGAGCCAACCCGGGGCACTTCTCGGAGACGATCAGATCTATAACGTCATCGTTACGGCGCACGCCTTCGTAATAATCTTCTTCATAGTAATGCCAATTCTAATTGGTGGCTTTGGGAACTGACTAGTCCCCCTTATGATCGGGGCACCAGACATGGCATTCCCACGAATGAACAACATGAGCTTCTGACTACTTCCGCCCTCATTCCTCCTCCTTCTTGCCTCATCCGGGGTTGAGGCCGGGGCAGGAACCGGATGAACAGTCTACCCGCCCTTGGCAGGTAATCTTGCCCACGCCGGAGCGTCCGTCGATCTAACTATCTTCTCTCTTCATCTAGCGGGTATCTCATCAATTCTTGGGGCCATTAATTTTATTACCACAATTATTAATATGAAACCCCCTGCAATCTCACAATATCAAACACCCCTATTTGTGTGATCCGTGCTTGTAACGGCCGTTCTCCTTCTTCTCTCACTCCCTGTGTTAGCTGCTGGGATTACAATGCTCCTAACAGACCGAAATCTAAATACGACCTTCTTTGACCCGGCAGGGGGAGGGGACCCAATTCTATATCAACACC-------------------------------------------------------------------------------------------------------------------------------------------------------------------------
>MH570224|SERCA1430-14|SERCFISH0961|Alosa pseudoharengus|COI-5P
--------------------------------------------------CCTTTACCTAGTATTTGGTGCCTGAGCAGGGATAGTAGGCACTGCCTTAAGTCTCTTAATCCGAGCAGAACTGAGCCAACCCGGGGCACTTCTCGGAGACGATCAGATCTATAACGTCATCGTTACGGCGCACGCCTTCGTAATAATCTTCTTCATAGTAATGCCAATTCTAATTGGTGGCTTTGGGAACTGACTAGTCCCCCTTATGATCGGGGCACCAGACATGGCATTCCCACGAATGAACAACATGAGCTTCTGACTACTTCCGCCCTCATTCCTCCTCCTTCTTGCCTCATCCGGGGTTGAGGCCGGGGCAGGAACCGGATGAACAGTCTACCCGCCCTTGGCAGGTAATCTTGCCCACGCCGGAGCGTCCGTCGATCTAACTATCTTCTCTCTTCATCTAGCGGGTATCTCATCAATTCTTGGGGCCATTAATTTTATTACCACAATTATTAATATGAAACCCCCTGCAATCTCACAATATCAAACACCCCTATTTGTGTGATCCGTGCTTGTAACGGCCGTTCTCCTTCTTCTCTCACTCCCTGTGTTAGCTGCTGGGATTACAATGCTCCTAACAGACCGAAATCTAAATACGACCTTCTTTGACCCGGCAGGGGGAGGGGACCCAATTCTATATCAACACC-------------------------------------------------------------------------------------------------------------------------------------------------------------------------
>gi|186884074|gb|EU524403.1| Alosa pseudoharengus voucher ROM:ICH:BCF-0496-1 cytochrome oxidase subunit I (COI) gene, partial cds; mitochondrial
--------------------------------------------------CCTTTACCTAGTATTTGGTGCCTGAGCAGGGATAGTAGGCACTGCCTTAAGTCTCTTAATCCGAGCAGAACTGAGCCAACCCGGGGCACTTCTCGGAGACGATCAGATCTATAACGTCATCGTTACGGCGCACGCCTTCGTAATAATCTTCTTCATAGTAATGCCAATTCTAATTGGCGGCTTTGGGAACTGACTAGTCCCCCTTATGATCGGGGCACCAGACATGGCATTCCCACGAATGAACAACATGAGCTTCTGACTACTTCCGCCCTCATTCCTCCTCCTTCTTGCCTCATCCGGGGTTGAGGCCGGGGCAGGAACCGGATGAACAGTCTACCCGCCCTTGGCAGGTAATCTTGCCCACGCCGGAGCGTCCGTCGATCTAACTATCTTCTCTCTTCATCTAGCGGGTATCTCATCAATTCTTGGGGCCATTAATTTTATTACCACAATTATTAATATGAAACCCCCTGCAATCTCACAATATCAAACACCCCTATTTGTGTGATCCGTGCTTGTAACGGCCGTTCTCCTTCTTCTCTCACTCCCTGTGTTAGCTGCTGGGATTACAATGCTCCTGACAGACCGAAATCTAAATACGACCTTCTTTGACCCGGCAGGGGGAGGGGACCCAATTCTATATCAACACC-------------------------------------------------------------------------------------------------------------------------------------------------------------------------
>gi|186883068|gb|EU523900.1| Alosa pseudoharengus voucher ROM:ICH:BCF-0028-1 cytochrome oxidase subunit I (COI) gene, partial cds; mitochondrial
--------------------------------------------------CCTTTACCTAGTATTTGGTGCCTGAGCAGGGATAGTAGGCACTGCCTTAAGTCTCTTAATCCGAGCAGAACTGAGCCAACCCGGGGCACTTCTCGGAGACGATCAGATCTATAACGTCATCGTTACGGCGCACGCCTTCGTAATAATCTTCTTCATAGTAATGCCAATTCTAATTGGTGGCTTTGGGAACTGACTAGTCCCCCTTATGATCGGGGCACCAGACATGGCATTCCCACGAATGAACAACATGAGCTTCTGACTACTTCCGCCCTCATTCCTCCTCCTTCTTGCCTCATCCGGGGTTGAGGCCGGGGCAGGAACCGGATGAACAGTCTACCCGCCCTTGGCAGGTAATCTTGCCCACGCCGGAGCGTCCGTCGATCTAACTATCTTCTCTCTTCATCTAGCGGGTATCTCATCAATTCTTGGGGCCATTAATTTTATTACCACAATTATTAATATGAAACCCCCTGCAATCTCACAATATCAAACACCCCTATTTGTGTGATCCGTGCTTGTAACGGCCGTTCTCCTTCTTCTCTCACTCCCTGTGTTAGCTGCTGGGATTACAATGCTCCTGACAGACCGAAATCTAAATACGACCTTCTTTGACCCGGCAGGGGGAGGGGACCCAATTCTATATCAACACC-------------------------------------------------------------------------------------------------------------------------------------------------------------------------
>gi|186883066|gb|EU523899.1| Alosa pseudoharengus voucher ROM:ICH:BCF-0028-2 cytochrome oxidase subunit I (COI) gene, partial cds; mitochondrial
--------------------------------------------------CCTTTACCTAGTATTTGGTGCCTGAGCAGGGATAGTAGGCACTGCCTTAAGTCTCTTAATCCGAGCAGAACTGAGCCAACCCGGGGCACTTCTCGGAGACGATCAGATCTATAACGTCATCGTTACGGCGCACGCCTTCGTAATAATCTTCTTCATAGTAATGCCAATTCTAATTGGTGGCTTTGGGAACTGACTAGTCCCCCTTATGATCGGGGCACCAGACATGGCATTCCCACGAATGAACAACATGAGCTTCTGACTACTTCCGCCCTCATTCCTCCTCCTTCTTGCCTCATCCGGGGTTGAGGCCGGGGCAGGAACCGGATGAACAGTCTACCCGCCCTTGGCAGGTAATCTTGCCCACGCCGGAGCGTCCGTCGATCTAACTATCTTCTCTCTTCATCTAGCGGGTATCTCATCAATTCTTGGGGCCATTAATTTTATTACCACAATTATTAATATGAAACCCCCTGCAATCTCACAATATCAAACACCCCTATTTGTGTGATCCGTGCTTGTAACGGCCGTTCTCCTTCTTCTCTCACTCCCTGTGTTAGCTGCTGGGATTACAATGCTCCTGACAGACCGAAATCTAAATACGACCTTCTTTGACCCGGCAGGGGGAGGGGACCCAATTCTATATCAACACC-------------------------------------------------------------------------------------------------------------------------------------------------------------------------
>MH570234|SERCA1429-14|SERCFISH0960|Alosa pseudoharengus|COI-5P
---------------------------------------------------------------------------------ATAGTAGGCACTGCCTTAAGTCTCTTAATCCGAGCAGAACTGAGCCAACCCGGGGCACTTCTCGGAGACGATCAGATCTATAACGTCATCGTTACGGCGCACGCCTTCGTAATAATCTTCTTCATAGTAATGCCAATTCTAATTGGTGGCTTTGGGAACTGACTAGTCCCCCTTATGATCGGGGCACCAGACATGGCATTCCCACGAATGAACAACATGAGCTTCTGACTACTTCCGCCCTCATTCCTCCTCCTTCTTGCCTCATCCGGGGTTGAGGCCGGAGCAGGAACCGGATGAACAGTCTACCCGCCCTTGGCAGGTAATCTTGCCCACGCCGGAGCGTCCGTCGATCTAACTATCTTCTCTCTTCATCTAGCAGGTATCTCATCAATTCTTGGGGCCATTAATTTTATTACCACAATTATTAATATGAAACCCCCTGCAATCTCACAATATCAAACACCCCTATTTGTGTGATCCGTGCTTGTAACGGCCGTTCTCCTTCTTCTCTCACTCCCTGTGTTAGCTGCTGGGATTACAATGCTCCTAACAGACCGAAATCTAAATACGACCTTCTTTGACCCGGCAGGGGGAGGGGACCCAATTCTATATCAACACC-------------------------------------------------------------------------------------------------------------------------------------------------------------------------
>gi|429139581|gb|KC015136.1| Alosa pseudoharengus voucher 06-937 cytochrome oxidase subunit 1 (COI) gene, partial cds; mitochondrial
--------------------------------------------------CCTTTACCTAGTATTTGGTGCCTGAGCAGGGATAGTAGGCACTGCCTTAAGTCTCTTAATCCGAGCAGAACTGAGCCAACCCGGGGCACTTCTCGGAGACGATCAGATCTATAACGTCATCGTTACGGCGCACGCCTTCGTAATAATCTTCTTCATAGTAATGCCAATTCTAATTGGTGGCTTTGGGAACTGACTAGTCCCCCTTATGATCGGGGCACCAGACATGGCATTCCCACGAATGAACAACATGAGCTTCTGACTACTTCCGCCCTCATTCCTCCTCCTTCTTGCCTCATCCGGGGTTGAGGCCGGGGCAGGAACCGGATGAACAGTCTACCCGCCCTTGGCAGGTAATCTTGCCCACGCCGGAGCGTCCGTCGATCTAACTATCTTCTCTCTTCATCTAGCAGGTATCTCATCAATTCTTGGGGCCATTAATTTTATTACCACAATTATTAATATGAAACCCCCTGCAATCTCACAATATCAAACACCCCTATTTGTGTGATCCGTGCTTGTAACGGCCGTTCTCCTTCTTCTCTCACTCCCTGTGTTAGCTGCTGGGATTACAATGCTCCTAACAGACCGAAATCTAAATACGACCTTCTTTGACCCGGCAGGGGGAGGGGACCCAATTCTATATCAACACC-------------------------------------------------------------------------------------------------------------------------------------------------------------------------
>gi|429139573|gb|KC015132.1| Alosa pseudoharengus voucher 07-098 cytochrome oxidase subunit 1 (COI) gene, partial cds; mitochondrial
--------------------------------------------------CCTTTACCTAGTATTTGGTGCCTGAGCAGGGATAGTAGGCACTGCCTTAAGTCTCTTAATCCGAGCAGAACTGAGCCAACCCGGGGCACTTCTCGGAGACGATCAGATCTATAACGTCATCGTTACGGCGCACGCCTTCGTAATAATCTTCTTCATAGTAATGCCAATTCTAATTGGTGGCTTTGGGAACTGACTAGTCCCCCTTATGATCGGGGCACCAGACATGGCATTCCCACGAATGAACAACATGAGCTTCTGACTACTTCCGCCCTCATTCCTCCTCCTTCTTGCCTCATCCGGGGTTGAGGCCGGGGCAGGAACCGGATGAACAGTCTACCCGCCCTTGGCAGGTAATCTTGCCCACGCCGGAGCGTCCGTCGATCTAACTATCTTCTCTCTTCATCTAGCAGGTATCTCATCAATTCTTGGGGCCATTAATTTTATTACCACAATTATTAATATGAAACCCCCTGCAATCTCACAATATCAAACACCCCTATTTGTGTGATCCGTGCTTGTAACGGCCGTTCTCCTTCTTCTCTCACTCCCTGTGTTAGCTGCTGGGATTACAATGCTCCTAACAGACCGAAATCTAAATACGACCTTCTTTGACCCGGCAGGGGGAGGGGACCCAATTCTATATCAACACC-------------------------------------------------------------------------------------------------------------------------------------------------------------------------
>MH570219|SERCA106-12|SERCFISH0106|Alosa pseudoharengus|COI-5P
--------------------------------------------------CCTTTACCTAGTATTTGGTGCCTGAGCAGGGATAGTAGGCACTGCCTTAAGTCTCTTAATCCGAGCAGAACTGAGCCAACCCGGGGCACTTCTCGGAGACGATCAGATCTATAACGTCATCGTTACGGCGCACGCCTTCGTAATAATCTTCTTCATAGTAATGCCAATTCTAATTGGTGGCTTTGGGAACTGACTAGTCCCCCTTATGATCGGGGCACCAGACATGGCATTCCCACGAATGAACAACATGAGCTTCTGACTACTTCCGCCCTCATTCCTCCTCCTTCTTGCCTCATCCGGGGTTGAGGCCGGGGCAGGAACCGGATGAACAGTCTACCCGCCCTTGGCAGGTAATCTTGCCCACGCCGGAGCGTCCGTCGATCTAACTATCTTCTCTCTTCATCTAGCAGGTATCTCATCAATTCTTGGGGCCATTAATTTTATTACCACAATTATTAATATGAAACCCCCTGCAATCTCACAATATCAAACACCCCTATTTGTGTGATCCGTGCTTGTAACGGCCGTTCTCCTTCTTCTCTCACTCCCTGTGTTAGCTGCTGGGATTACAATGCTCCTAACAGACCGAAATCTAAATACGACCTTCTTTGACCCGGCAGGGGGAGGGGACCCAATTCTATATCAACAC--------------------------------------------------------------------------------------------------------------------------------------------------------------------------
>MH570231|SERCA115-12|SERCFISH0115|Alosa pseudoharengus|COI-5P
--------------------------------------------------CCTTTACCTAGTATTTGGTGCCTGAGCAGGGATAGTAGGCACTGCCTTAAGTCTCTTAATCCGAGCAGAACTGAGCCAACCCGGGGCACTTCTCGGAGACGATCAGATCTATAACGTCATCGTTACGGCGCACGCCTTCGTAATAATCTTCTTCATAGTAATGCCAATTCTAATTGGTGGCTTTGGGAACTGACTAGTCCCCCTTATGATCGGGGCACCAGACATGGCATTCCCACGAATGAACAACATGAGCTTCTGACTACTTCCGCCCTCATTCCTCCTCCTTCTTGCCTCATCCGGGGTTGAGGCCGGGGCAGGAACCGGATGAACAGTCTACCCGCCCTTGGCAGGTAATCTTGCCCACGCCGGAGCGTCCGTCGATCTAACTATCTTCTCTCTTCATCTAGCAGGTATCTCATCAATTCTTGGGGCCATTAATTTTATTACCACAATTATTAATATGAAACCCCCTGCAATCTCACAATATCAAACACCCCTATTTGTGTGATCCGTGCTTGTAACGGCCGTTCTCCTTCTTCTCTCACTCCCTGTGTTAGCTGCTGGGATTACAATGCTCCTAACAGACCGAAATCTAAATACGACCTTCTTTGACCCGGCAGGGGGAGGGGACCCAATTCTATATCAACACC-------------------------------------------------------------------------------------------------------------------------------------------------------------------------
>gi|429139569|gb|KC015130.1| Alosa pseudoharengus voucher 06-115 cytochrome oxidase subunit 1 (COI) gene, partial cds; mitochondrial
--------------------------------------------------CCTTTACCTAGTATTTGGTGCCTGAGCAGGGATAGTAGGCACTGCCTTAAGTCTCTTAATCCGAGCAGAACTGAGCCAACCCGGGGCACTTCTCGGAGACGATCAGATCTATAACGTCATCGTTACGGCGCACGCCTTCGTAATAATCTTCTTCATAGTAATGCCAATTCTAATTGGTGGCTTTGGGAACTGACTAGTCCCCCTTATGATCGGGGCACCAGACATGGCATTCCCACGAATGAACAACATGAGCTTCTGACTACTTCCGCCCTCATTCCTCCTCCTTCTTGCCTCATCCGGGGTTGAGGCCGGGGCAGGAACCGGATGAACAGTCTACCCGCCCTTGGCAGGTAATCTTGCCCACGCCGGAGCGTCCGTCGATCTAACTATCTTCTCTCTTCATCTAGCGGGTATCTCATCAATTCTTGGGGCCATTAATTTTATTACCACAATTATTAATATGAAACCCCCTGCAATCTCACAATATCAAACACCCCTATTTGTGTGATCCGTGCTTGTAACGGCCGTTCTCCTTCTTCTCTCACTCCCTGTGTTAGCTGCTGGGATTACAATGCTCCTAACAGACCGAAATCTAAATACGACCTTCTTTGACCCGGCAGGGGGAGGGGACCCAATTCTGTATCAACACC-------------------------------------------------------------------------------------------------------------------------------------------------------------------------
>gi|429139593|gb|KC015142.1| Alosa pseudoharengus voucher 06-291 cytochrome oxidase subunit 1 (COI) gene, partial cds; mitochondrial
--------------------------------------------------CCTTTACCTAGTATTTGGTGCCTGAGCAGGGATAGTAGGCACTGCCTTAAGTCTCTTAATCCGAGCAGAACTGAGCCAACCCGGGGCACTTCTCGGAGACGATCAGATCTATAACGTCATCGTTACGGCGCACGCCTTCGTAATAATCTTCTTCATAGTAATGCCAATTCTAATTGGTGGCTTTGGGAACTGACTAGTCCCCCTTATGATCGGGGCACCAGACATGGCATTCCCACGAATGAACAACATGAGCTTCTGACTACTTCCGCCCTCATTCCTCCTCCTTCTTGCCTCATCCGGGGTTGAGGCCGGGGCAGGAACCGGATGAACAGTCTACCCGCCCTTGGCAGGTAATCTCGCCCACGCCGGAGCGTCCGTCGATCTAACTATCTTCTCTCTTCATCTAGCAGGTATCTCATCAATTCTTGGGGCCATTAATTTTATTACCACAATTATTAATATGAAACCCCCTGCAATCTCACAATATCAAACACCCCTATTTGTGTGATCCGTGCTTGTAACGGCCGTTCTCCTTCTTCTCTCACTCCCTGTGTTAGCTGCTGGGATTACAATGCTCCTAACAGACCGAAATCTAAATACGACCTTCTTTGACCCGGCAGGGGGAGGGGACCCAATTCTGTATCAACACC-------------------------------------------------------------------------------------------------------------------------------------------------------------------------
>gi|429139589|gb|KC015140.1| Alosa pseudoharengus voucher 06-669 cytochrome oxidase subunit 1 (COI) gene, partial cds; mitochondrial
--------------------------------------------------CCTTTACCTAGTATTTGGTGCCTGAGCAGGGATAGTAGGCACTGCCTTAAGTCTCTTAATCCGAGCAGAACTGAGCCAACCCGGGGCACTTCTCGGAGACGATCAGATCTATAACGTCATCGTTACGGCGCACGCCTTCGTAATAATCTTCTTCATAGTAATGCCAATTCTAATTGGTGGCTTTGGGAACTGACTAGTCCCCCTTATGATCGGGGCACCAGACATGGCATTCCCACGAATGAACAACATGAGCTTCTGACTACTTCCGCCCTCATTCCTCCTCCTTCTTGCCTCATCCGGGGTTGAGGCCGGGGCAGGAACCGGATGAACAGTCTACCCGCCCTTGGCAGGTAATCTTGCCCACGCCGGAGCGTCCGTCGATCTAACTATCTTCTCTCTTCATCTAGCAGGTATCTCATCAATTCTTGGGGCCATTAATTTTATTACCACAATTATTAATATGAAACCCCCTGCAATCTCACAATATCAAACACCCCTATTTGTGTGATCCGTGCTTGTAACGGCCGTTCTCCTTCTTCTCTCACTCCCTGTGTTAGCTGCTGGGATTACAATGCTCCTAACAGACCGAAATCTAAATACGACCTTCTTTGACCCGGCAGGGGGAGGGGACCCAATTCTGTATCAACACC-------------------------------------------------------------------------------------------------------------------------------------------------------------------------
>gi|429139575|gb|KC015133.1| Alosa pseudoharengus voucher 05-806 cytochrome oxidase subunit 1 (COI) gene, partial cds; mitochondrial
--------------------------------------------------CCTTTACCTAGTATTTGGTGCCTGAGCAGGGATAGTAGGCACTGCCTTAAGTCTCTTAATCCGAGCAGAACTGAGCCAACCCGGGGCACTTCTCGGAGACGATCAGATCTATAACGTCATCGTTACGGCGCACGCCTTCGTAATAATCTTCTTCATAGTAATGCCAATTCTAATTGGTGGCTTTGGGAACTGACTAGTCCCCCTTATGATCGGGGCACCAGACATGGCATTCCCACGAATGAACAACATGAGCTTCTGACTACTTCCGCCCTCATTCCTCCTCCTTCTTGCCTCATCCGGGGTTGAGGCCGGGGCAGGAACCGGATGAACAGTCTACCCGCCCTTGGCAGGTAATCTTGCCCACGCCGGAGCGTCCGTCGATCTAACTATCTTCTCTCTTCATCTAGCAGGTATCTCATCAATTCTTGGGGCCATTAATTTTATTACCACAATTATTAATATGAAACCCCCTGCAATCTCACAATATCAAACACCCCTATTTGTGTGATCCGTGCTTGTAACGGCCGTTCTCCTTCTTCTCTCACTCCCTGTGTTAGCTGCTGGGATTACAATGCTCCTAACAGACCGAAATCTAAATACGACCTTCTTTGACCCGGCAGGGGGAGGGGACCCAATTCTGTATCAACACC-------------------------------------------------------------------------------------------------------------------------------------------------------------------------
>gi|209365715|gb|FJ164273.1| Alosa sapidissima voucher 04HBL008137 cytochrome oxidase subunit 1 (COI) gene, partial cds; mitochondrial
-------------------------------------------------------------------------------------------------ANNGTCTCTTAATCCGAGCCGAACTGAGCCAACCCGGGGCGCTTCTCGGAGATGATCANATCTATAACGTCATCGTTACGGCGCACGCTTTCNNAATAATCTTCTTCATAGNAATGCCAATTCTAATTGGCGGCTTTGGGAATTGACTGGTCCCCCTTATGATCGGGGCACCAGACATGGCATTCCCACGAATGAACAACATGAGCTTCTGACTACTTCCACCCTCATTCCTTCTCCTCCTTGCCTCCTCCGGAGTTGAGGCCGGGGCAGGAACCGGGTGAACAGTCTACCCACCTTTGGCAGGCAATCTTGCCCACGCCGGAGCATCCGTCGACCTAACTATCTTCTCTCTTCATCTAGCAGGTATTTCATCAATTCTTGGGGCCATTAATTTTATTACCACAATCATTAATATGAAACCCCCTGCAATTTCACAATATCAAACACCCCTATTTGTATGATCCGTGCTTGTAACGGCCGTTCTCCTTCTTCTCTCANTCCCTGTGCTAGCTGCTGGGATTACAATGCTCCTAACAGACCGAAATCTAAATACAACCTTCTTTGACCCG-----------------------------------------------------------------------------------------------------------------------------------------------------------------------------------------------------------
>MH570227|SERCA164-12|SERCFISH0164|Alosa mediocris|COI-5P
--------------------------------------------------CCTTTACCTAGTATTTGGTGCCTGAGCGGGGATAGTAGGCACTGCCTTAAGTCTCTTAATCCGAGCAGAACTAAGCCAACCCGGGGCACTTCTCGGAGACGATCAAATCTATAACGTCATCGTTACGGCGCACGCCTTCGTAATAATCTTCTTCATAGTAATGCCAATTCTAATTGGCGGCTTTGGGAACTGACTAGTCCCCCTTATGATCGGGGCACCAGACATGGCGTTCCCGCGAATGAACAACATGAGCTTCTGACTACTTCCGCCCTCATTCCTCCTTCTCCTTGCCTCATCCGGAGTTGAGGCCGGGGCAGGGACCGGGTGGACAGTCTACCCGCCCCTGGCAGGCAATCTTGCCCACGCCGGAGCGTCCGTCGATCTAACTATCTTCTCTCTCCACCTAGCAGGTATCTCATCAATTCTTGGGGCCATCAATTTTATTACCACAATTATTAATATGAAACCCCCTGCAATTTCACAATATCAAACACCCCTATTTGTATGATCCGTACTTGTGACGGCCGTTCTCCTTCTTCTCTCGCTCCCTGTGCTAGCTGCCGGAATTACAATGCTCCTAACAGACCGAAATCTAAATACAACCTTCTTTGACCCGGCAGGAGGAGGGGACCCAATTCTATATCAACACC-------------------------------------------------------------------------------------------------------------------------------------------------------------------------
>MH570246|SERCA1002-12|SERCFISH0533|Alosa mediocris|COI-5P
--------------------------------------------------CCTTTACCTAGTATTTGGTGCCTGAGCGGGGATAGTAGGCACTGCCTTAAGTCTCTTAATCCGAGCAGAACTAAGCCAACCCGGGGCACTTCTCGGAGACGATCAAATCTATAACGTCATCGTTACGGCGCACGCCTTCGTAATAATCTTCTTCATAGTAATGCCAATTCTAATTGGCGGCTTTGGGAACTGACTAGTCCCCCTTATGATCGGGGCACCAGACATGGCGTTCCCGCGAATGAACAACATGAGCTTCTGACTACTTCCGCCCTCATTCCTCCTTCTCCTTGCCTCATCCGGAGTTGAGGCCGGGGCAGGGACCGGGTGGACAGTCTACCCGCCCCTGGCAGGCAATCTTGCCCACGCCGGAGCGTCCGTCGATCTAACTATCTTCTCTCTCCACCTAGCAGGTATCTCATCAATTCTTGGGGCCATCAATTTTATTACCACAATTATTAATATGAAACCCCCTGCAATTTCACAATATCAAACACCCCTATTTGTATGATCCGTACTTGTGACGGCCGTTCTCCTTCTTCTCTCGCTCCCTGTGCTAGCTGCCGGAATTACAATGCTCCTAACAGACCGAAATCTAAATACAACCTTCTTTGACCCGGCAGGAGGAGGGGACCCAATTCTATATCAACACC-------------------------------------------------------------------------------------------------------------------------------------------------------------------------
>MH570233|SERCA1004-12|SERCFISH0535|Alosa mediocris|COI-5P
----------------------------------------------------------------------------------TAGTAGGCACTGCCTTAAGTCTCTTAATCCGAGCAGAACTAAGCCAACCCGGGGCACTTCTCGGAGACGATCAAATCTATAACGTCATCGTTACGGCGCACGCCTTCGTAATAATCTTCTTCATAGTAATGCCAATTCTAATTGGCGGCTTTGGGAACTGACTAGTCCCCCTTATGATCGGGGCACCAGACATGGCGTTCCCGCGAATGAACAACATGAGCTTCTGACTACTTCCGCCCTCATTCCTCCTTCTCCTTGCCTCATCCGGAGTTGAGGCCGGGGCAGGGACCGGGTGGACAGTCTACCCGCCCCTGGCAGGCAATCTTGCCCACGCCGGAGCGTCCGTCGATCTAACTATCTTCTCTCTCCACCTAGCAGGTATCTCATCAATTCTTGGGGCCATCAATTTTATTACCACAATTATTAATATGAAACCCCCTGCAATTTCACAATATCAAACACCCCTATTTGTATGATCCGTACTTGTGACGGCCGTTCTCCTTCTTCTCTCGCTCCCTGTGCTAGCTGCCGGAATTACAATGCTCCTAACAGACCGAAATCTAAATACAACCTTCTTTGACCCGGCAGGAGGAGGGGACCCAATTCTATATCAACACC-------------------------------------------------------------------------------------------------------------------------------------------------------------------------
>MH570243|SERCA1003-12|SERCFISH0534|Alosa mediocris|COI-5P
-------------------------------------------------------------------------------------------CTGCCTTAAGTCTCTTAATCCGAGCAGAACTAAGCCAACCCGGGGCACTTCTCGGAGACGATCAAATCTATAACGTCATCGTTACGGCGCACGCCTTCGTAATAATCTTCTTCATAGTAATGCCAATTCTAATTGGCGGCTTTGGGAACTGACTAGTCCCCCTTATGATCGGGGCACCAGACATGGCGTTCCCGCGAATGAACAACATGAGCTTCTGACTACTTCCGCCCTCATTCCTCCTTCTCCTTGCCTCATCCGGAGTTGAGGCCGGGGCAGGGACCGGGTGGACAGTCTACCCGCCCCTGGCAGGCAATCTTGCCCACGCCGGAGCGTCCGTCGATCTAACTATCTTCTCTCTCCACCTAGCAGGTATCTCATCAATTCTTGGGGCCATCAATTTTATTACCACAATTATTAATATGAAACCCCCTGCAATTTCACAATATCAAACACCCCTATTTGTATGATCCGTACTTGTGACGGCCGTTCTCCTTCTTCTCTCGCTCCCTGTGCTAGCTGCCGGAATTACAATGCTCCTAACAGACCGAAATCTAAATACAACCTTCTTTGACCCGGCAGGAGGAGGGGACCCAATTCTATATCAACACC-------------------------------------------------------------------------------------------------------------------------------------------------------------------------
>MH570239|SERCA981-12|SERCFISH0512|Alosa mediocris|COI-5P
--------------------------------------------------CCTTTACCTAGTATTTGGTGCCTGAGCGGGGATAGTAGGCACTGCCTTAAGTCTCTTAATCCGAGCAGAACTAAGCCAACCCGGGGCACTTCTCGGAGACGATCAAATCTATAACGTCATCGTTACGGCGCACGCCTTCGTAATAATCTTCTTCATAGTAATGCCAATTCTAATTGGCGGCTTTGGGAACTGACTAGTCCCCCTTATGATCGGGGCACCAGACATGGCGTTCCCGCGAATGAACAACATGAGCTTCTGACTACTTCCGCCCTCATTCCTCCTTCTCCTTGCCTCATCCGGAGTTGAGGCCGGGGCAGGGACCGGGTGGACAGTCTACCCGCCCCTGGCAGGCAATCTTGCCCACGCCGGAGCGTCCGTCGATCTAACTATCTTCTCTCTCCACCTAGCAGGTATCTCATCAATTCTTGGGGCCATCAATTTTATTACCACAATTATTAATATGAAACCCCCTGCAATTTCACAATATCAAACACCCCTATTTGTATGATCCGTACTTGTGACGGCCGTTCTCCTTCTTCTCTCGCTCCCTGTGCTAGCTGCCGGAATTACAATGCTCCTAACAGACCGAAATCTAAATACAACCTTCTTTGACCCGGCAGGAGGAGGGGACCCAATTCTATATCAACACC-------------------------------------------------------------------------------------------------------------------------------------------------------------------------
>MH570236|SERCA1031-12|SERCFISH0562|Alosa mediocris|COI-5P
--------------------------------------------------CCTTTACCTAGTATTTGGTGCCTGAGCGGGGATAGTAGGCACTGCCTTAAGTCTCTTAATCCGAGCAGAACTAAGCCAACCCGGGGCACTTCTCGGAGACGATCAAATCTATAACGTCATCGTTACGGCGCACGCCTTCGTAATAATCTTCTTCATAGTAATGCCAATTCTAATTGGCGGCTTTGGGAACTGACTAGTCCCCCTTATGATCGGGGCACCAGACATGGCGTTCCCGCGAATGAACAACATGAGCTTCTGACTACTTCCGCCCTCATTCCTCCTTCTCCTTGCCTCATCCGGAGTTGAGGCCGGGGCAGGGACCGGGTGGACAGTCTACCCGCCCCTGGCAGGCAATCTTGCCCACGCCGGAGCGTCCGTCGATCTAACTATCTTCTCTCTCCACCTAGCAGGTATCTCATCAATTCTTGGGGCCATCAATTTTATTACCACAATTATTAATATGAAACCCCCTGCAATTTCACAATATCAAACACCCCTATTTGTATGATCCGTACTTGTGACGGCCGTTCTCCTTCTTCTCTCGCTCCCTGTGCTAGCTGCCGGAATTACAATGCTCCTAACAGACCGAAATCTAAATACAACCTTCTTTGACCCGGCAGGAGGAGGGGACCCAATTCTATATCAACACC-------------------------------------------------------------------------------------------------------------------------------------------------------------------------
>MH570226|SERCA1030-12|SERCFISH0561|Alosa mediocris|COI-5P
--------------------------------------------------CCTTTACCTAGTATTTGGTGCCTGAGCGGGGATAGTAGGCACTGCCTTAAGTCTCTTAATCCGAGCAGAACTAAGCCAACCCGGGGCACTTCTCGGAGACGATCAAATCTATAACGTCATCGTTACGGCGCACGCCTTCGTAATAATCTTCTTCATAGTAATGCCAATTCTAATTGGCGGCTTTGGGAACTGACTAGTCCCCCTTATGATCGGGGCACCAGACATGGCGTTCCCGCGAATGAACAACATGAGCTTCTGACTACTTCCGCCCTCATTCCTCCTTCTCCTTGCCTCATCCGGAGTTGAGGCCGGGGCAGGGACCGGGTGGACAGTCTACCCGCCCCTGGCAGGCAATCTTGCCCACGCCGGAGCGTCCGTCGATCTAACTATCTTCTCTCTCCACCTAGCAGGTATCTCATCAATTCTTGGGGCCATCAATTTTATTACCACAATTATTAATATGAAACCCCCTGCAATTTCACAATATCAAACACCCCTATTTGTATGATCCGTACTTGTGACGGCCGTTCTCCTTCTTCTCTCGCTCCCTGTGCTAGCTGCCGGAATTACAATGCTCCTAACAGACCGAAATCTAAATACAACCTTCTTTGACCCGGCAGGAGGAGGGGACCCAATTCTATATCAACACC-------------------------------------------------------------------------------------------------------------------------------------------------------------------------
>gi|209365707|gb|FJ164269.1| Alosa sapidissima voucher TZ05-FROSTI-048 cytochrome oxidase subunit 1 (COI) gene, partial cds; mitochondrial
--------------------------------------------------CCTTTACCTAGTATTTGGTGCCTGAGCAGGGATAGTAGGCACTGCCTTAAGTCTCTTAATCCGAGCCGAACTGAGCCAACCCGGGGCACTTCTCGGAGATGATCAGATCTATAACGTCATCGTTACGGCGCACGCCTTCGTAATAATCTTCTTCATAGTAATGCCAATTCTAATTGGCGGCTTTGGGAATTGACTGGTCCCCCTTATGATCGGGGCACCAGACATGGCATTCCCACGAATGAACAACATGAGCTTCTGACTACTTCCACCCTCATTCCTCCTCCTCCTTGCCTCCTCTGGAGTTGAGGCCGGGGCAGGAACCGGGTGAACAGTCTACCCACCTTTGGCAGGCAATCTTGCCCACGCCGGAGCATCCGTCGACCTAACTATCTTCTCTCTTCATCTAGCAGGTATTTCATCAATTCTTGGGGCCATTAATTTTATTACCACAATCATTAATATGAAACCCCCTGCAATTTCACAATATCAAACACCCCTATTTGTATGATCCGTGCTTGTAACGGCCGTTCTCCTTCTTCTCTCACTCCCTGTGCTAGCTGCTGGGATTACAATGCTCCTAACAGACCGAAATCTAAATACAACCTTCTTTGACCCGGCAGGGGGAGGGGACCCAATTTTATATCAACACC-------------------------------------------------------------------------------------------------------------------------------------------------------------------------
>gi|209365701|gb|FJ164266.1| Alosa sapidissima voucher TZ-06-RICKER-530 cytochrome oxidase subunit 1 (COI) gene, partial cds; mitochondrial
--------------------------------------------------CCTTTACCTAGTATTTGGTGCCTGAGCAGGGATAGTAGGCACTGCCTTAAGTCTCTTAATCCGAGCCGAACTGAGCCAACCCGGGGCACTTCTCGGAGATGATCAGATCTATAACGTCATCGTTACGGCGCACGCCTTCGTAATAATCTTCTTCATAGTAATGCCAATTCTAATTGGCGGCTTTGGGAATTGACTGGTCCCCCTTATGATCGGGGCACCAGACATGGCATTCCCACGAATGAACAACATGAGCTTCTGACTACTTCCACCCTCATTCCTCCTCCTCCTTGCCTCCTCTGGAGTTGAGGCCGGGGCAGGAACCGGGTGAACAGTCTACCCACCTTTGGCAGGCAATCTTGCCCACGCCGGAGCATCCGTCGACCTAACTATCTTCTCTCTTCATCTAGCAGGTATTTCATCAATTCTTGGGGCCATTAATTTTATTACCACAATCATTAATATGAAACCCCCTGCAATTTCACAATATCAAACACCCCTATTTGTATGATCCGTGCTTGTAACGGCCGTTCTCCTTCTTCTCTCACTCCCTGTGCTAGCTGCTGGGATTACAATGCTCCTAACAGACCGAAATCTAAATACAACCTTCTTTGACCCGGCAGGGGGAGGGGACCCAATTTTATATCAACACC-------------------------------------------------------------------------------------------------------------------------------------------------------------------------
>gi|294988754|gb|GU440215.1| Alosa sapidissima voucher MFC312 cytochrome oxidase subunit 1 (COI) gene, partial cds; mitochondrial
--------------------------------------------------CCTTTACCTAGTATTTGGTGCCTGAGCAGGGATAGTAGGCACTGCCTTAAGTCTCTTAATCCGAGCCGAACTGAGCCAACCCGGGGCACTTCTCGGAGATGATCAGATCTATAACGTCATCGTTACGGCGCACGCCTTCGTAATAATCTTCTTCATAGTAATGCCAATTCTAATTGGCGGCTTTGGGAATTGACTGGTCCCCCTTATGATCGGGGCACCAGACATGGCATTCCCACGAATGAACAACATGAGCTTCTGACTACTTCCACCCTCATTCCTCCTCCTCCTTGCCTCCTCTGGAGTTGAGGCCGGGGCAGGAACCGGGTGAACAGTCTACCCACCTTTGGCAGGCAATCTTGCCCACGCCGGAGCATCCGTCGACCTAACTATCTTCTCTCTTCATCTAGCAGGTATTTCATCAATTCTTGGGGCCATTAATTTTATTACCACAATCATTAATATGAAACCCCCTGCAATTTCACAATATCAAACACCCCTATTTGTATGATCCGTGCTTGTAACGGCCGTTCTCCTTCTTCTCTCACTCCCTGTGCTAGCTGCTGGGATTACAATGCTCCTAACAGACCGAAATCTAAATACAACCTTCTTTGACCCGGCAGGGGGAGGGGACCCAATTTTATATCAACACC-------------------------------------------------------------------------------------------------------------------------------------------------------------------------
>gi|209365717|gb|FJ164274.1| Alosa sapidissima voucher 04HBL008136 cytochrome oxidase subunit 1 (COI) gene, partial cds; mitochondrial
--------------------------------------------------CCTTTACCTAGTATTTGGTGCCTGAGCAGGAATAGTAGGCACTGCCTTAAGTCTCTTAATCCGAGCCGAACTGAGCCAACCCGGGGCGCTTCTCGGAGATGATCAGATCTATAACGTCATCGTTACGGCGCACGCCTTCGTAATAATCTTCTTCATAGTAATGCCAATTCTAATTGGCGGCTTTGGGAATTGACTGGTCCCCCTTATGATCGGGGCACCAGACATGGCATTCCCACGAATGAACAACATGAGCTTCTGACTACTTCCACCCTCATTCCTCCTCCTCCTTGCCTCCTCCGGAGTTGAGGCCGGGGCAGGAACCGGGTGAACAGTCTACCCACCTTTGGCAGGCAATCTTGCCCACGCCGGAGCATCCGTCGACCTAACTATCTTCTCTCTTCATCTAGCAGGTATTTCATCAATTCTTGGGGCCATTAATTTTATTACCACAATCATTAATATGAAACCCCCTGCAATTTCACAATATCAAACACCCCTATTTGTATGATCCGTGCTTGTAACGGCCGTTCTCCTTCTTCTCTCACTCCCTGTGCTAGCTGCTGGGATTACAATGCTCCTAACAGACCGAAATCTAAAT-----------------------------------------------------------------------------------------------------------------------------------------------------------------------------------------------------------------------------
>gi|429139603|gb|KC015147.1| Alosa sapidissima voucher 07-099 cytochrome oxidase subunit 1 (COI) gene, partial cds; mitochondrial
--------------------------------------------------CCTTTACCTAGTATTTGGTGCCTGAGCAGGGATAGTAGGCACTGCCTTAAGTCTCTTAATCCGAGCCGAACTGAGCCAACCCGGGGCGCTTCTCGGAGATGATCAGATCTACAACGTCATCGTTACGGCGCACGCCTTCGTAATAATCTTCTTCATAGTAATGCCAATTCTAATTGGCGGCTTTGGGAATTGACTGGTCCCCCTTATGATCGGGGCACCAGACATGGCATTCCCACGAATGAACAACATGAGCTTCTGACTACTTCCACCCTCATTCCTCCTCCTCCTTGCCTCCTCCGGAGTTGAGGCCGGGGCAGGAACCGGGTGAACAGTCTACCCACCTTTGGCAGGCAATCTTGCCCACGCCGGAGCATCCGTCGACCTAACTATCTTCTCTCTTCATCTAGCAGGTATTTCATCAATTCTTGGGGCCATTAATTTTATTACCACAATCATTAATATGAAACCCCCTGCAATTTCACAATATCAAACACCCCTATTTGTATGATCCGTGCTTGTAACGGCCGTTCTCCTTCTTCTCTCACTCCCTGTGCTAGCTGCTGGGATTACAATGCTCCTAACAGACCGAAATCTAAATACAACCTTCTTTGACCCGGCAGGGGGAGGGGACCCAATTTTATATCAACACC-------------------------------------------------------------------------------------------------------------------------------------------------------------------------
>gi|186883074|gb|EU523903.1| Alosa sapidissima voucher ROM:ICH:BCF-0200-1 cytochrome oxidase subunit I (COI) gene, partial cds; mitochondrial
--------------------------------------------------CCTTTACCTAGTATTTGGTGCCTGAGCAGGGATAGTAGGCACTGCCTTAAGTCTCTTAATCCGAGCCGAACTGAGCCAACCCGGGGCGCTTCTCGGAGATGATCAGATCTATAACGTCATCGTTACGGCGCACGCCTTCGTAATAATCTTCTTCATAGTAATGCCAATTCTAATTGGCGGCTTTGGGAATTGACTGGTCCCCCTTATGATCGGGGCACCAGACATGGCATTCCCACGAATGAACAACATGAGCTTCTGACTACTTCCACCCTCATTCCTCCTCCTCCTTGCCTCCTCCGGAGTTGAGGCCGGGGCAGGAACCGGGTGAACAGTCTACCCACCTTTGGCAGGCAATCTTGCCCACGCCGGAGCATCCGTCGACCTAACTATCTTCTCTCTTCATCTAGCAGGTATTTCATCAATTCTTGGGGCCATTAATTTTATTACCACAATCATTAATATGAAACCCCCTGCAATTTCACAATATCAAACACCCCTATTTGTGTGATCCGTGCTTGTAACGGCCGTTCTCCTTCTTCTCTCACTCCCTGTGCTAGCTGCTGGGATTACAATGCTCCTAACAGACCGAAATCTAAATACAACCTTCTTTGACCCGGCAGGGGGAGGGGACCCAATTTTATATCAACACC-------------------------------------------------------------------------------------------------------------------------------------------------------------------------
>gi|186884080|gb|EU524406.1| Alosa sapidissima voucher ROM:ICH:BCF-0023-3 cytochrome oxidase subunit I (COI) gene, partial cds; mitochondrial
--------------------------------------------------CCTTTACCTAGTATTTGGTGCCTGAGCAGGGATAGTAGGCACTGCCTTAAGTCTCTTAATCCGAGCCGAACTGAGCCAACCCGGGGCGCTTCTCGGAGATGATCAGATCTATAACGTCATCGTTACGGCGCACGCCTTCGTAATAATCTTCTTCATAGTAATGCCAATTCTAATTGGCGGCTTTGGGAATTGACTGGTCCCCCTTATGATCGGGGCACCAGACATGGCATTCCCACGAATGAACAACATGAGCTTCTGACTACTTCCACCCTCATTCCTCCTCCTCCTTGCCTCCTCCGGAGTTGAGGCCGGGGCAGGAACCGGGTGAACAGTCTACCCACCTTTGGCAGGCAATCTTGCCCACGCCGGAGCATCCGTCGACCTAACTATCTTCTCTCTTCATCTAGCAGGTATTTCATCAATTCTTGGGGCCATTAATTTTATTACCACAATCATTAATATGAAACCCCCTGCAATTTCACAATATCAAACACCCCTATTTGTATGATCCGTGCTTGTAACGGCCGTTCTCCTTCTTCTCTCACTCCCTGTGCTAGCTGCTGGGATTACAATGCTCCTAACAGACCGAAATCTAAATACAACCTTCTTTGACCCGGCAGGGGGAGGGGACCCAATTTTATATCAACACC-------------------------------------------------------------------------------------------------------------------------------------------------------------------------
>gi|186884076|gb|EU524404.1| Alosa sapidissima voucher BIOUG<CAN>:BCF-0026-2 cytochrome oxidase subunit I (COI) gene, partial cds; mitochondrial
--------------------------------------------------CCTTTACCTAGTATTTGGTGCCTGAGCAGGGATAGTAGGCACTGCCTTAAGTCTCTTAATCCGAGCCGAACTGAGCCAACCCGGGGCGCTTCTCGGAGATGATCAGATCTATAACGTCATCGTTACGGCGCACGCCTTCGTAATAATCTTCTTCATAGTAATGCCAATTCTAATTGGCGGCTTTGGGAATTGACTGGTCCCCCTTATGATCGGGGCACCAGACATGGCATTCCCACGAATGAACAACATGAGCTTCTGACTACTTCCACCCTCATTCCTCCTCCTCCTTGCCTCCTCCGGAGTTGAGGCCGGGGCAGGAACCGGGTGAACAGTCTACCCACCTTTGGCAGGCAATCTTGCCCACGCCGGAGCATCCGTCGACCTAACTATCTTCTCTCTTCATCTAGCAGGTATTTCATCAATTCTTGGGGCCATTAATTTTATTACCACAATCATTAATATGAAACCCCCTGCAATTTCACAATATCAAACACCCCTATTTGTATGATCCGTGCTTGTAACGGCCGTTCTCCTTCTTCTCTCACTCCCTGTGCTAGCTGCTGGGATTACAATGCTCCTAACAGACCGAAATCTAAATACAACCTTCTTTGACCCGGCAGGGGGAGGGGACCCAATTTTATATCAACACC-------------------------------------------------------------------------------------------------------------------------------------------------------------------------
>gi|209365713|gb|FJ164272.1| Alosa sapidissima voucher TZ-06-RICKER-467 cytochrome oxidase subunit 1 (COI) gene, partial cds; mitochondrial
--------------------------------------------------CCTTTACCTAGTATTTGGTGCCTGAGCAGGGATAGTAGGCACTGCCTTAAGTCTCTTAATCCGAGCCGAACTGAGCCAACCCGGGGCGCTTCTCGGAGATGATCAGATCTATAACGTCATCGTTACGGCGCACGCCTTCGTAATAATCTTCTTCATAGTAATGCCAATTCTAATTGGCGGCTTTGGGAATTGACTGGTCCCCCTTATGATCGGGGCACCAGACATGGCATTCCCACGAATGAACAACATGAGCTTCTGACTACTTCCACCCTCATTCCTCCTCCTCCTTGCCTCCTCCGGAGTTGAGGCCGGGGCAGGAACCGGGTGAACAGTCTACCCACCTTTGGCAGGCAATCTTGCCCACGCCGGAGCATCCGTCGACCTAACTATCTTCTCTCTTCATCTAGCAGGTATTTCATCAATTCTTGGGGCCATTAATTTTATTACCACAATCATTAATATGAAACCCCCTGCAATTTCACAATATCAAACACCCCTATTTGTATGATCCGTGCTTGTAACGGCCGTTCTCCTTCTTCTCTCACTCCCTGTGCTAGCTGCTGGGATTACAATGCTCCTAACAGACCGAAATCTAAATACAACCTTCTTTGACCCGGCAGGGGGAGGGGACCCAATTTTATATCAACACC-------------------------------------------------------------------------------------------------------------------------------------------------------------------------
>MH570240|SERCA102-12|SERCFISH0102|Brevoortia tyrannus|COI-5P
--------------------------------------------------CCTCTACCTGGTATTTGGTGCCTGAGCAGGGATAGTAGGCACTGCCTTAAGTCTCTTAATCCGAGCAGAACTGAGTCAACCCGGGGCACTTCTCGGGGACGATCAGATCTACAATGTTATCGTTACGGCGCACGCCTTCGTAATAATCTTCTTCATAGTAATGCCAATTCTAATTGGCGGCTTTGGGAACTGACTGGTCCCCCTAATGATCGGGGCACCAGACATGGCATTCCCGCGAATGAACAACATGAGCTTCTGACTCCTTCCCCCCTCATTCCTCCTCCTCCTTGCCTCATCTGGAGTTGAAGCAGGGGCAGGGACCGGATGAACAGTCTACCCACCTTTGGCAGGCAATCTAGCCCACGCCGGAGCATCGGTCGACCTAACTATTTTCTCCCTCCATCTAGCAGGTATTTCATCCATTCTTGGGGCCATTAATTTCATTACTACGATTATTAATATGAAACCCCCTGCAATCTCACAATATCAAACACCGCTATTTGTGTGATCCGTGCTTGTAACAGCTGTTCTTCTTCTCCTTTCACTCCCTGTCTTAGCTGCTGGGATCACAATGCTGCTAACAGACCGAAATCTTAATACGACCTTCTTCGACCCGGC---------------------------------------------------------------------------------------------------------------------------------------------------------------------------------------------------------
>MH570250|SERCA1071-12|SERCFISH0602|Brevoortia tyrannus|COI-5P
--------------------------------------------------CCTCTACCTGGTATTTGGTGCCTGAGCAGGGATGGTAGGCACTGCCTTAAGTCTCTTAATCCGAGCAGAACTGAGTCAACCCGGGGCACTTCTCGGGGACGATCAGATCTACAATGTTATCGTTACGGCGCACGCCTTCGTAATAATCTTCTTCATAGTAATGCCAATTCTAATTGGCGGCTTTGGGAACTGACTGGTCCCCCTAATGATCGGGGCACCAGACATGGCATTCCCGCGAATGAACAACATGAGCTTCTGACTCCTTCCCCCCTCATTCCTCCTCCTCCTTGCCTCATCTGGAGTTGAAGCAGGGGCAGGGACCGGATGAACAGTCTACCCACCTTTGGCAGGCAATCTAGCCCACGCCGGAGCATCGGTCGACCTAACTATTTTCTCCCTCCATCTAGCAGGTATTTCATCCATTCTTGGGGCCATTAATTTCATTACTACGATTATTAATATGAAACCCCCTGCAATCTCACAATACCAAACACCGCTATTTGTGTGATCCGTACTTGTAACAGCTGTTCTTCTTCTCCTTTCACTCCCTGTCTTAGCTGCTGGGATCACAATGCTGCTAACAGATCGGAATCTTAATACGACCTTCTTCGACCCAGCAGGAGGAGGGGATCCAATTTTATATCAACACCTGTTC--------------------------------------------------------------------------------------------------------------------------------------------------------------------
>MH570249|SERCA1072-12|SERCFISH0603|Brevoortia tyrannus|COI-5P
--------------------------------------------------CCTCTACCTGGTATTTGGTGCCTGAGCAGGGATAGTAGGCACTGCCTTAAGTCTCTTAATCCGAGCAGAACTGAGTCAACCCGGGGCACTTCTCGGAGACGATCAGATCTACAATGTTATCGTTACGGCGCACGCCTTCGTAATAATCTTCTTCATAGTAATGCCAATTCTAATTGGCGGCTTTGGGAACTGACTGGTCCCCCTAATGATCGGGGCACCAGACATGGCATTCCCGCGAATGAACAACATGAGCTTCTGACTCCTTCCCCCCTCATTCCTTCTCCTCCTTGCCTCATCTGGAGTTGAAGCAGGGGCAGGGACCGGATGAACAGTCTACCCACCTTTGGCAGGCAATCTAGCCCACGCCGGGGCATCGGTCGACCTAACTATTTTCTCCCTCCATCTAGCAGGTATTTCATCCATTCTTGGGGCCATTAATTTCATTACTACGATTATTAATATGAAACCCCCTGCAATCTCACAATACCAAACACCGCTATTTGTGTGATCCGTGCTTGTAACAGCTGTTCTTCTTCTCCTTTCACTCCCTGTCTTAGCTGCTGGGATCACAATGCTGCTAACAGATCGAAATCTTAATACGACCTTCTTCGACCCGGCAGGAGGAGGGGATCCAATTTTATATCAACACCTGTTC--------------------------------------------------------------------------------------------------------------------------------------------------------------------
>KX459326|SERCA1074-12|SERCFISH0605|Brevoortia tyrannus|COI-5P
--------------------------------------------------CCTCTACCTGGTATTTGGTGCCTGAGCAGGGATAGTAGGCACTGCCTTAAGTCTCTTAATCCGAGCAGAACTGAGTCAACCCGGGGCACTCCTCGGGGACGATCAGATCTACAATGTTATCGTTACGGCGCACGCCTTCGTAATAATCTTCTTCATAGTAATGCCAATTCTAATTGGCGGCTTTGGGAACTGACTGGTCCCCCTAATGATCGGGGCACCAGACATGGCATTCCCGCGAATGAACAACATGAGCTTCTGACTCCTTCCCCCCTCATTCCTCCTCCTCCTTGCCTCATCTGGAGTTGAAGCAGGGGCAGGGACCGGATGAACAGTCTACCCACCTTTGGCAGGCAATCTAGCCCACGCCGGAGCATCGGTCGACCTAACTATTTTCTCCCTCCATCTAGCAGGTATTTCATCCATTCTTGGGGCCATTAATTTCATTACTACGATTATTAATATGAAACCCCCTGCAATCTCACAATACCAAACACCGCTATTTGTGTGATCCGTACTTGTAACAGCTGTTCTTCTTCTCCTTTCACTCCCTGTCTTAGCTGCTGGGATCACAATGCTGCTAACAGATCGAAATCTTAATACGACCTTCTTCGACCCGGCAGGAGGAGGGGATCCAATTTTATATCAACACCTGTTC--------------------------------------------------------------------------------------------------------------------------------------------------------------------
>MH570232|SERCA1075-12|SERCFISH0606|Brevoortia tyrannus|COI-5P
--------------------------------------------------CCTCTACCTGGTATTTGGTGCCTGAGCAGGGATAGTAGGCACTGCCTTAAGTCTCTTAATCCGAGCAGAACTGAGTCAACCCGGGGCACTTCTCGGGGACGATCAGATCTACAATGTTATCGTTACGGCGCACGCCTTCGTAATAATCTTCTTCATAGTAATGCCAATTCTAATTGGCGGCTTTGGGAACTGACTGGTCCCCCTAATGATCGGGGCACCAGACATGGCATTCCCGCGAATGAACAACATGAGCTTCTGACTCCTTCCCCCCTCATTCCTCCTCCTCCTTGCCTCATCTGGAGTTGAAGCAGGGGCAGGGACCGGATGAACAGTCTACCCACCTTTGGCAGGCAATCTAGCCCACGCCGGAGCATCGGTCGACCTAACTATTTTCTCCCTCCATCTAGCAGGTATTTCATCCATTCTTGGGGCCATTAATTTCATTACTACGATTATTAATATGAAACCCCCTGCAATCTCACAATACCAAACACCGCTATTTGTGTGATCCGTACTTGTAACAGCTGTTCTTCTTCTCCTTTCACTCCCTGTCTTAGCTGCTGGGATCACAATGCTGCTAACAGATCGAAATCTTAATACGACCTTCTTCGACCCGGCAGGAGGAGGGGATCCAATTTTATATCAACACCTGTTC--------------------------------------------------------------------------------------------------------------------------------------------------------------------
>MH570230|SERCA010-12|SERC0010|Anchoa mitchilli|COI-5P
--------------------------------------------------------------TTTCGGTGCCTGAGCAGGAATAGTAGGGACAGCACTTAGCCTCCTTATTCGAGCAGAACTAAGCCAACCAGGAGCACTTCTGGGGGACGATCAGATTTACAATGTAATTGTGACTGCTCACGCATTTGTAATAATCTTTTTTATAGTAATGCCTATCCTAATCGGTGGGTTCGGGAACTGACTGGTCCCCTTAATACTAGGGGCCCCAGACATAGCATTCCCTCGAATAAATAACATGAGCTTTTGACTCCTTCCTCCATCATTTCTCCTTCTTCTTGCATCATCTGGGGTTGAAGCAGGGGCCGGAACGGGGTGAACAGTTTACCCCCCTCTAGCAGGAAATTTAGCCCATGCAGGAGCGTCAGTAGATCTAACAATCTTCTCTCTCCACCTAGCAGGTATCTCATCAATCTTAGGTGCCATCAACTTTATTACCACTATCATTAACATGAAACCGCCTGCAATCTCACAATATCAGACACCTTTATTTGTCTGAGCCGTGTTAATTACAGCAGTACTTTTACTTCTTTCACTTCCTGTTCTAGCTGCCGGGATTACTATGCTTCTTACAGATCGAAATCTAAATACCACCTTCTTCGACCCAGCAGGGGGAGGAGATCCCATTCTTTATCAACACCTATTC--------------------------------------------------------------------------------------------------------------------------------------------------------------------
>MH570229|SERCA011-12|SERC0011|Anchoa mitchilli|COI-5P
---------------------------------------------------------------TTCGGTGCCTGAGCAGGAATAGTAGGGACAGCACTTAGCCTCCTTATTCGAGCAGAACTAAGCCAACCAGGAGCACTTCTGGGGGACGATCAGATTTACAATGTAATTGTGACTGCTCACGCATTTGTAATAATCTTTTTTATAGTAATGCCTATCCTAATCGGTGGGTTCGGGAACTGACTGGTCCCCTTAATACTAGGGGCCCCAGACATAGCATTCCCTCGAATAAATAACATGAGCTTTTGACTCCTTCCTCCATCATTTCTCCTTCTTCTTGCATCATCTGGGGTTGAAGCAGGGGCCGGAACGGGGTGAACAGTTTACCCCCCTCTAGCAGGAAATTTAGCCCATGCAGGAGCGTCAGTAGATCTAACAATCTTCTCTCTCCACCTAGCAGGTATCTCATCAATCTTAGGTGCCATCAACTTTATTACCACTATCATTAACATGAAACCGCCTGCAATCTCACAATATCAGACACCTTTATTTGTCTGAGCCGTGTTAATTACAGCAGTACTTTTACTTCTTTCACTTCCTGTTCTAGCTGCCGGGATTACTATGCTTCTTACAGATCGAAATCTAAATACCACCTTCTTCGACCCAGCAGGGGGAGGAGATCCCATTCTTTATCAACACCTATTC--------------------------------------------------------------------------------------------------------------------------------------------------------------------
>KX459322|SERCA012-12|SERC0012|Anchoa mitchilli|COI-5P
--------------------------------------------------CCTCTATCTTATTTTCGGTGCCTGAGCAGGAATAGTAGGGACAGCACTTAGCCTCCTTATTCGAGCAGAACTAAGCCAACCAGGAGCACTTCTGGGGGACGATCAGATTTACAATGTAATTGTGACTGCTCACGCATTTGTAATAATCTTTTTTATAGTAATGCCTATCCTAATCGGTGGGTTCGGGAACTGACTGGTCCCCTTAATACTAGGGGCCCCAGACATAGCATTCCCTCGAATAAATAACATGAGCTTTTGACTCCTTCCTCCATCATTTCTCCTTCTTCTTGCATCATCTGGGGTTGAAGCAGGGGCCGGAACGGGGTGAACAGTTTACCCCCCTCTAGCAGGAAATTTAGCCCATGCAGGAGCGTCAGTAGATCTAACAATCTTCTCTCTCCACCTAGCAGGTATCTCATCAATCTTAGGTGCCATCAACTTTATTACCACTATCATTAACATGAAACCGCCTGCAATCTCACAATATCAGACACCTTTATTTGTCTGAGCCGTGTTAATTACAGCAGTACTTTTACTTCTTTCACTTCCTGTTCTAGCTGCCGGGATTACTATGCTTCTTACAGATCGAAATCTAAATACCACCTTCTTCGACCCAGCAGGGGGAGGAGATCCCATTCTTTATCAACACCTATTC--------------------------------------------------------------------------------------------------------------------------------------------------------------------
>MH570221|SERCA1208-13|SERCFISH0739|Clupea harengus|COI-5P
--------------------------------------------------CCTTTACCTAGTATTTGGTGCCTGAGCAGGAATGGTGGGCACAGCCCTAAGTCTCCTAATCCGTGCAGAACTTAGCCAACCTGGGGCTCTCCTTGGAGACGACCAGATCTATAATGTTATTGTTACTGCACATGCCTTCGTAATAATTTTCTTTATAGTAATGCCGATTCTAATTGGAGGGTTTGGAAACTGACTAATTCCTCTTATGATCGGAGCGCCAGATATGGCATTCCCTCGAATAAACAATATGAGCTTCTGACTACTTCCCCCCTCATTCCTCCTACTACTAGCCTCCTCCGGAGTTGAAGCCGGGGCGGGGACCGGGTGAACGGTATATCCTCCTCTGTCAGGAAATCTGGCCCATGCAGGAGCATCAGTTGACCTAACCATTTTTTCACTTCATCTAGCAGGTATTTCCTCTATTCTAGGGGCCATTAATTTCATTACCACAATTATTAATATGAAACCACCCGCAATCTCACAATACCAAACGCCTCTGTTTGTCTGATCCGTTCTTGTTACAGCTGTTCTACTTCTTCTATCGCTGCCTGTGCTAGCTGCCGGAATTACAATGCTTCTTACAGATCGAAACCTAAACACCACCTTCTTCGACCCGGCAGGGGGGGGAGACCCAATTCTTTACCAACACCTATTC--------------------------------------------------------------------------------------------------------------------------------------------------------------------
>MH570228|SERCA1199-13|SERCFISH0730|Clupea harengus|COI-5P
--------------------------------------------------CCTTTACCTAGTATTTGGTGCCTGAGCAGGAATGGTGGGCACAGCCCTAAGTCTCCTAATCCGTGCAGAACTTAGCCAACCTGGGGCTCTCCTTGGAGACGACCAGATCTATAATGTTATTGTTACTGCACATGCCTTCGTAATAATTTTCTTTATAGTAATGCCGATTCTAATTGGAGGGTTTGGAAACTGACTAATTCCTCTTATGATCGGAGCGCCAGATATGGCATTCCCTCGAATAAACAATATGAGCTTCTGACTACTTCCCCCCTCATTCCTCCTACTACTAGCCTCCTCCGGAGTTGAAGCCGGGGCGGGGACCGGGTGAACGGTATATCCTCCTCTGTCAGGAAATCTGGCCCATGCAGGAGCATCAGTTGACCTAACCATTTTTTCACTTCATCTAGCAGGTATTTCCTCTATTCTAGGGGCCATTAATTTCATTACCACAATTATTAATATGAAACCACCCGCAATCTCACAATACCAAACGCCTCTGTTTGTCTGATCCGTTCTTGTTACAGCTGTTCTACTTCTTCTATCGCTGCCTGTACTAGCTGCCGGAATTACAATGCTTCTTACAGATCGAAACCTAAACACCACCTTCTTCGACCCAGCAGGAGGGGGAGACCCAATTCTTTACCAACACCTATTC--------------------------------------------------------------------------------------------------------------------------------------------------------------------
>MH570220|SERCA095-12|SERCFISH0095|Dorosoma cepedianum|COI-5P
--------------------------------------------------CCTTTATCTAGTATTCGGTGCCTGAGCGGGGATAGTAGGGACCGCCCTAAGCCTCCTAATTCGAGCAGAATTAAGCCAACCTGGGGCGCTTCTTGGAGACGACCAGATCTACAATGTTATCGTTACGGCACATGCCTTCGTAATGATTTTCTTCATAGTAATACCAATCCTGATTGGAGGATTTGGAAACTGGCTCGTTCCCCTAATGATCGGAGCACCCGACATAGCATTCCCACGAATGAATAATATGAGCTTTTGACTCCTGCCGCCTTCTTTCCTTCTTCTTCTAGCTTCCTCAGGGGTGGAAGCCGGAGCAGGGACAGGATGAACAGTGTACCCCCCTCTATCGGGCAATCTGGCTCACGCCGGAGCATCCGTAGACCTGACTATTTTTTCACTTCATCTTGCGGGTATCTCATCAATTCTTGGGGCAATTAATTTTATTACCACAATTATTAATATGAAGCCCCCCGCAATCTCACAATACCAGACGCCCCTATTTGTCTGATCTGTCCTTGTGACTGCCGTCCTCCTTCTCCTCTCTCTCCCCGTTCTGGCCGCCGGAATTACTATACTACTTACGGACCGAAATCTAAACACAACTTTCTTTGACCCCGCAGGTGGAGGAGACCCCATCCTGTACCAGCACCTATTC--------------------------------------------------------------------------------------------------------------------------------------------------------------------
>KX459339|SERCA058-12|SERC0058|Dorosoma cepedianum|COI-5P
--------------------------------------------------CCTTTATCTAGTATTCGGTGCCTGAGCGGGGATAGTAGGGACCGCCCTAAGCCTCCTAATTCGAGCAGAATTAAGCCAACCTGGGGCGCTTCTTGGAGACGACCAGATCTACAATGTTATCGTTACGGCACATGCCTTCGTAATGATTTTCTTCATAGTAATACCAATCCTGATTGGAGGATTTGGAAACTGGCTCGTCCCCCTAATGATCGGAGCACCCGATATGGCATTCCCACGAATGAATAATATGAGCTTTTGACTCCTGCCGCCTTCTTTCCTTCTTCTTCTAGCTTCCTCAGGGGTGGAAGCCGGAGCAGGGACAGGATGAACAGTGTACCCCCCTCTATCGGGCAATCTGGCCCACGCCGGAGCATCCGTAGACCTGACTATTTTTTCACTTCATCTTGCGGGTATCTCATCAATTCTTGGGGCAATTAATTTTATTACCACAATTATTAACATGAAGCCCCCCGCAATCTCACAATACCAGACGCCCCTATTTGTCTGATCTGTCCTTGTGACTGCCGTCCTCCTTCTCCTCTCTCTCCCAGTTCTGGCCGCCGGAATTACTATACTACTTACGGACCGAAATCTAAACACAACTTTCTTTGACCCCGCAGGTGGAGGAGACCCCATCCTGTACCAGCACCTATTC--------------------------------------------------------------------------------------------------------------------------------------------------------------------
>MH570242|SERCA096-12|SERCFISH0096|Dorosoma cepedianum|COI-5P
--------------------------------------------------CCTTTATCTAGTATTCGGTGCCTGAGCGGGGATAGTAGGGACCGCCCTAAGCCTCCTAATTCGAGCAGAATTAAGCCAACCTGGGGCGCTTCTTGGAGACGACCAGATCTACAATGTTATCGTTACGGCACATGCCTTCGTAATGATTTTCTTCATAGTAATACCAATCCTGATTGGAGGATTTGGAAACTGGCTCGTCCCCCTAATGATCGGAGCACCCGATATGGCATTCCCACGAATGAATAATATGAGCTTTTGACTCCTGCCGCCTTCTTTCCTTCTTCTTCTAGCTTCCTCAGGGGTGGAAGCCGGAGCAGGGACAGGATGAACAGTGTACCCCCCTCTATCGGGCAATCTGGCTCACGCCGGAGCATCCGTAGACCTGACTATTTTTTCACTTCATCTTGCGGGTATCTCATCAATTCTTGGGGCAATTAATTTTATTACCACAATTATTAACATGAAGCCCCCCGCAATCTCACAATACCAGACGCCCCTATTTGTCTGATCTGTCCTTGTGACTGCCGTCCTCCTTCTCCTCTCTCTCCCAGTTCTGGCCGCCGGAATTACTATACTACTTACGGACCGAAATCTAAACACAACTTTCTTTGACCCCGCAGGTGGAGGAGACCCCATCCTGTACCAGCACCTATTC--------------------------------------------------------------------------------------------------------------------------------------------------------------------
>MH570241|SERCA059-12|SERC0059|Dorosoma cepedianum|COI-5P
--------------------------------------------------CCTTTATCTAGTATTCGGTGCCTGAGCGGGGATAGTAGGGACCGCCCTAAGCCTCCTAATTCGAGCAGAATTAAGCCAACCTGGGGCGCTTCTTGGAGACGACCAGATCTACAATGTTATCGTTACGGCACATGCCTTCGTAATGATTTTCTTCATAGTAATACCAATCCTGATTGGAGGATTTGGAAACTGGCTCGTCCCCCTAATGATCGGAGCACCCGATATGGCATTCCCACGAATGAATAATATGAGCTTTTGACTCCTGCCGCCTTCTTTCCTTCTTCTTCTAGCTTCCTCAGGGGTGGAAGCCGGAGCAGGGACAGGATGAACAGTGTACCCCCCTCTATCGGGCAATCTGGCTCACGCCGGAGCATCCGTAGACCTGACTATTTTTTCACTTCATCTTGCGGGTATCTCATCAATTCTTGGGGCAATTAATTTTATTACCACAATTATTAACATGAAGCCCCCCGCAATCTCACAATACCAGACGCCCCTATTTGTCTGATCTGTCCTTGTGACTGCCGTCCTCCTTCTCCTCTCTCTCCCAGTTCTGGCCGCCGGAATTACTATACTACTTACGGACCGAAATCTAAACACAACTTTCTTTGACCCCGCAGGTGGAGGAGACCCCATCCTGTACCAGCACCTATTC--------------------------------------------------------------------------------------------------------------------------------------------------------------------
